# Supplementary material for: Comparative Analysis of Ultrasonography and MicroCT Imaging for Organ Size Evaluation in Mice
Source: J Imaging. 2025 Jun 18;11(6):200. doi: 10.3390/jimaging11060200 (PMC12194591; doi:10.3390/jimaging11060200)
Supplement: Supplementary file 1 [file jimaging-11-00200-s001.zip]

Archive with 1 entries (1 files):
- jimaging-3562963-supplementary.pdf
